# Supplementary material for: Mitochondrial clearance and increased HSF-1 activity are coupled to promote longevity in fasted Caenorhabditis elegans
Source: iScience. 2024 Apr 27;27(6):109834. doi: 10.1016/j.isci.2024.109834 (PMC11112483; doi:10.1016/j.isci.2024.109834)
Supplement: Table S1. Statistics for all lifespan and stress resistance assays, related to Figures 1, S1, 2, S2, 3, 4, S4, 5, and S5 [file mmc2.xlsx]

## Sheet: Sheet1
Supplemental Table 1: Statistics for all lifespan and stress resistance assays (related to Figures 1, S1, 2, S2, 3, 4, S4, 5 and S5)
Figure 1A (20°C Lifespan)
Trial 1	No. scored	No. censored	Median survival (days)	p-value vs Fed
N2 Fed	102	0	15	n/a
N2 Fasted	149	0	17	< 0.001
Trial 2	No. scored	No. censored	Median survival (days)	p-value vs Fed
N2 Fed	82	20	14	n/a
N2 Fasted	94	8	18	0.0273
Trial 3	No. scored	No. censored	Median survival (days)	p-value vs Fed
N2 Fed	95	11	17	n/a
N2 Fasted	106	9	21	< 0.0001
Figure 1B (35°C heat shock, 4 hours)
Trial 1	No. scored	No. censored	Median survival (days)	p-value vs Fed
N2 Fed	37	0	2	n/a
N2 Fasted	35	0	4	< 0.0001
Trial 2	No. scored	No. censored	Median survival (days)	p-value vs Fed
N2 Fed	40	0	2	n/a
N2 Fasted	45	0	4	< 0.0001
Trial 3	No. scored	No. censored	Median survival (days)	p-value vs Fed
N2 Fed	45	0	2	n/a
N2 Fasted	46	0	4	< 0.0001
Figure 1D (35°C heat shock, 4 hours)
Trial 1	No. scored	No. censored	Median survival (days)	p-value vs Fed
N2 Fed	65	0	1	n/a
N2 Fasted L3	69	0	5	< 0.0001
N2 Fasted L4	51	0	4	< 0.0001
N2 Fasted YA	52	0	3	< 0.0001
N2 Fasted D2	41	0	2	0.034
Trial 2	No. scored	No. censored	Median survival (days)	p-value vs Fed
N2 Fed	39	0	2	n/a
N2 Fasted L3	35	0	4	< 0.0001
N2 Fasted L4	43	0	4	< 0.0001
N2 Fasted YA	38	0	4	< 0.0001
N2 Fasted D2	43	0	3	0.074
Figure S1B (50 mg/mL Tunicamycin)
Trial 1	No. scored	No. censored	Median survival (days)	p-value vs Fed
N2 Fed	30	0	7	n/a
N2 Fasted	30	0	9	< 0.0001
Trial 2	No. scored	No. censored	Median survival (days)	p-value vs Fed
N2 Fed	34	0	7	n/a
N2 Fasted	45	0	9	< 0.0001
Trial 3	No. scored	No. censored	Median survival (days)	p-value vs Fed
N2 Fed	35	0	5	n/a
N2 Fasted	40	0	7.5	< 0.0001
Figure S1C (10 mM Paraquat)
Trial 1	No. scored	No. censored	Median survival (days)	p-value vs Fed
N2 Fed	39	0	4	n/a
N2 Fasted	40	0	4	0.0096
Trial 2	No. scored	No. censored	Median survival (days)	p-value vs Fed
N2 Fed	35	0	3	n/a
N2 Fasted	36	0	3	0.91
Trial 3	No. scored	No. censored	Median survival (days)	p-value vs Fed
N2 Fed	29	0	4	n/a
N2 Fasted	28	0	3	0.18
Figure S1E (35°C heat shock, 4 hours)
Trial 1	No. scored	No. censored	Median survival (days)	p-value vs Fed
N2 Fed	69	0	5	n/a
N2 Fasted	63	0	8	< 0.001
glp-1(e2144ts) Fed	51	0	6	n/a
glp-1(e2144ts) Fasted	67	0	9	< 0.01
Trial 2	No. scored	No. censored	Median survival (days)	p-value vs Fed
N2 Fed	36	0	2	n/a
N2 Fasted	42	0	4	< 0.0001
glp-1(e2144ts) Fed	35	0	4	n/a
glp-1(e2144ts) Fasted	41	0	5	0.0002
Trial 3	No. scored	No. censored	Median survival (days)	p-value vs Fed
N2 Fed	37	0	2	n/a
N2 Fasted	39	0	4	< 0.0001
glp-1(e2144ts) Fed	39	0	4	n/a
glp-1(e2144ts) Fasted	31	0	5	< 0.0001
Figure S1F (35°C heat shock, 4 hours)
Trial 1	No. scored	No. censored	Median survival (days)	p-value vs Fed
N2 Fed	49	0	2	n/a
N2 Fasted	51	0	4	< 0.0001
eat-2(ad1116) Fed	42	0	2	n/a
eat-2(ad1116) Fasted	57	0	5	< 0.0001
Trial 2	No. scored	No. censored	Median survival (days)	p-value vs Fed
N2 Fed	32	0	2	n/a
N2 Fasted	34	0	4	< 0.0001
eat-2(ad1116) Fed	31	0	3	n/a
eat-2(ad1116) Fasted	38	0	4.5	0.0001
Trial 3	No. scored	No. censored	Median survival (days)	p-value vs Fed
N2 Fed	36	0	2	n/a
N2 Fasted	38	0	3.5	0.0002
eat-2(ad1116) Fed	38	0	2	n/a
eat-2(ad1116) Fasted	37	0	4	0.0002
Figure S1G (35°C heat shock, 4 hours)
Trial 1	No. scored	No. censored	Median survival (days)	p-value vs Fed
N2 Fed	41	0	3	n/a
N2 Fasted	39	0	4	< 0.001
isp-1(qm150);ctb-1(qm189) Fed	32	0	6	n/a
isp-1(qm150);ctb-1(qm189) Fasted	29	0	11	< 0.0001
Trial 2	No. scored	No. censored	Median survival (days)	p-value vs Fed
N2 Fed	38	0	3	n/a
N2 Fasted	32	0	5	< 0.0001
isp-1(qm150);ctb-1(qm189) Fed	33	0	4	n/a
isp-1(qm150);ctb-1(qm189) Fasted	42	0	6	< 0.0001
Trial 3	No. scored	No. censored	Median survival (days)	p-value vs Fed
N2 Fed	53	0	2	n/a
N2 Fasted	42	0	4.5	< 0.0001
isp-1(qm150);ctb-1(qm189) Fed	41	0	4	n/a
isp-1(qm150);ctb-1(qm189) Fasted	42	0	6	< 0.0001
Figure 2B (20°C Lifespan)
Trial 1	No. scored	No. censored	Median survival (days)	p-value vs Fed
N2 Fed	96	6	16	n/a
N2 Fasted	101	3	20	< 0.0001
hsf-1(sy441) Fed	87	33	10	n/a
hsf-1(sy441) Fasted	100	23	10	0.092
Trial 2	No. scored	No. censored	Median survival (days)	p-value vs Fed
N2 Fed	75	2	14	n/a
N2 Fasted	106	1	20	< 0.0001
hsf-1(sy441) Fed	92	12	12	n/a
hsf-1(sy441) Fasted	99	14	14	< 0.0001
Trial 3	No. scored	No. censored	Median survival (days)	p-value vs Fed
N2 Fed	96	16	15	n/a
N2 Fasted	101	3	19	< 0.0001
hsf-1(sy441) Fed	84	31	12	n/a
hsf-1(sy441) Fasted	96	23	12	0.064
Figure 2A-C (35°C heat shock, 4 hours)
Trial 1	No. scored	No. censored	Median survival (days)	p-value vs Fed
N2 Fed	35	0	2	n/a
N2 Fasted	35	0	4	< 0.0001
hsf-1(sy441) Fed	44	0	2	n/a
hsf-1(sy441) Fasted	60	0	2	0.0006
daf-16(mu86) Fed	40	0	1	n/a
daf-16(mu86) Fasted	41	0	3	< 0.0001
pqm-1(ok485) Fed	43	0	1	n/a
pqm-1(ok485) Fasted	55	0	3	< 0.0001
Trial 2	No. scored	No. censored	Median survival (days)	p-value vs Fed
N2 Fed	47	0	2	n/a
N2 Fasted	49	0	4	< 0.0001
hsf-1(sy441) Fed	37	0	1	n/a
hsf-1(sy441) Fasted	48	0	2	0.018
daf-16(mu86) Fed	32	0	2	n/a
daf-16(mu86) Fasted	25	0	4	< 0.0001
pqm-1(ok485) Fed	36	0	1	n/a
pqm-1(ok485) Fasted	40	0	3	< 0.0001
Trial 3	No. scored	No. censored	Median survival (days)	p-value vs Fed
N2 Fed	36	0	2	n/a
N2 Fasted	40	0	4	< 0.0001
hsf-1(sy441) Fed	44	0	1.5	n/a
hsf-1(sy441) Fasted	58	0	2	0.24
daf-16(mu86) Fed	39	0	2	n/a
daf-16(mu86) Fasted	37	0	4	< 0.0001
pqm-1(ok485) Fed	50	0	2	n/a
pqm-1(ok485) Fasted	51	0	4	< 0.0001
Figure 2D-G (35°C heat shock, 4 hours)
Trial 1	No. scored	No. censored	Median survival (days)	p-value vs Fed
N2 Fed	40	0	3	n/a
N2 Fasted	33	0	4	< 0.0001
xbp-1(zc12) Fed	39	0	3	n/a
xbp-1(zc12) Fasted	37	0	4	< 0.0001
atf-6(tm1153) Fed	33	0	3	n/a
atf-6(tm1153) Fasted	47	0	4	0.0002
pek-1(ok275) Fed	50	0	2	n/a
pek-1(ok275) Fasted	44	0	4	< 0.0001
ire-1(ok799) Fed	45	0	1	n/a
ire-1(ok799) Fasted	46	0	3	< 0.0001
atfs-1(tm4525) Fed	25	0	4	n/a
atfs-1(tm4525) Fasted	29	0	7	< 0.0001
Trial 2	No. scored	No. censored	Median survival (days)	p-value vs Fed
N2 Fed	35	0	2	n/a
N2 Fasted	38	0	4	< 0.0001
xbp-1(zc12) Fed	40	0	2.5	n/a
xbp-1(zc12) Fasted	42	0	3	0.0005
atf-6(tm1153) Fed	38	0	2	n/a
atf-6(tm1153) Fasted	36	0	3	< 0.0001
pek-1(ok275) Fed	39	0	2	n/a
pek-1(ok275) Fasted	46	0	3	0.0035
ire-1(ok799) Fed	31	0	1	n/a
ire-1(ok799) Fasted	56	0	4	< 0.0001
atfs-1(tm4525) Fed	22	0	4	n/a
atfs-1(tm4525) Fasted	26	0	6	< 0.0001
Trial 3	No. scored	No. censored	Median survival (days)	p-value vs Fed
N2 Fed	30	0	1	n/a
N2 Fasted	36	0	4	< 0.0001
xbp-1(zc12) Fed	33	0	2	n/a
xbp-1(zc12) Fasted	40	0	4	< 0.0001
atf-6(tm1153) Fed	32	0	2	n/a
atf-6(tm1153) Fasted	51	0	3	< 0.0001
pek-1(ok275) Fed	50	0	2	n/a
pek-1(ok275) Fasted	47	0	4	< 0.0001
ire-1(ok799) Fed	45	0	1	n/a
ire-1(ok799) Fasted	47	0	4	< 0.0001
atfs-1(tm4525) Fed	41	0	2	n/a
atfs-1(tm4525) Fasted	43	0	5	< 0.0001
Figure 3C (35°C heat shock, 4 hours)
Trial 1	No. scored	No. censored	Median survival (days)	p-value vs Fed
N2 Fed	50	0	2	n/a
N2 Fasted	44	0	4	< 0.0001
nhr-49(nr2041) Fed	52	0	2	n/a
nhr-49(nr2041) Fasted	46	0	4	< 0.0001
Trial 2	No. scored	No. censored	Median survival (days)	p-value vs Fed
N2 Fed	38	0	2	n/a
N2 Fasted	38	0	4	< 0.0001
nhr-49(nr2041) Fed	33	0	2	n/a
nhr-49(nr2041) Fasted	36	0	3.5	< 0.0001
Trial 3	No. scored	No. censored	Median survival (days)	p-value vs Fed
N2 Fed	48	0	3	n/a
N2 Fasted	43	0	4	< 0.0001
nhr-49(nr2041) Fed	42	0	3	n/a
nhr-49(nr2041) Fasted	39	0	5	< 0.0001
Figure 3D-F (35°C heat shock, 4 hours)
Trial 1	No. scored	No. censored	Median survival (days)	p-value vs Fed
N2 Fed	46	0	2	n/a
N2 Fasted	49	0	5	< 0.0001
sir-2.1(ok434) Fed	30	0	1.5	n/a
sir-2.1(ok434) Fasted	30	0	5	< 0.0001
sir-2.2(tm2648) Fed	30	0	3	n/a
sir-2.2(tm2648) Fasted	51	0	3	0.46
sir-2.3(ok444) Fed	52	0	2	n/a
sir-2.3(ok444) Fasted	46	0	3	0.018
Trial 2	No. scored	No. censored	Median survival (days)	p-value vs Fed
N2 Fed	36	0	2	n/a
N2 Fasted	40	0	3.5	< 0.0001
sir-2.1(ok434) Fed	40	0	1.5	n/a
sir-2.1(ok434) Fasted	43	0	3	< 0.0001
sir-2.2(tm2648) Fed	31	0	2	n/a
sir-2.2(tm2648) Fasted	22	0	3	0.16
sir-2.3(ok444) Fed	40	0	1	n/a
sir-2.3(ok444) Fasted	34	0	2	< 0.0001
Trial 3	No. scored	No. censored	Median survival (days)	p-value vs Fed
N2 Fed	47	0	2	n/a
N2 Fasted	49	0	4	< 0.0001
sir-2.1(ok434) Fed	40	0	2	n/a
sir-2.1(ok434) Fasted	38	0	4	< 0.0001
sir-2.2(tm2648) Fed	31	0	3	n/a
sir-2.2(tm2648) Fasted	51	0	3	0.92
sir-2.3(ok444) Fed	52	0	2	n/a
sir-2.3(ok444) Fasted	48	0	3	0.003
Figure 3G and H (20°C Lifespan)
Trial 1	No. scored	No. censored	Median survival (days)	p-value vs Fed
N2 Fed	107	11	16	n/a
N2 Fasted	107	13	20	< 0.0001
sir-2.2(tm2648) Fed	92	16	16	n/a
sir-2.2(tm2648) Fasted	107	12	16	0.0028
sir-2.3(ok444) Fed	93	11	18	n/a
sir-2.3(ok444) Fasted	102	14	18	0.5
Trial 2	No. scored	No. censored	Median survival (days)	p-value vs Fed
N2 Fed	72	2	14	n/a
N2 Fasted	101	6	18	< 0.0001
sir-2.2(tm2648) Fed	77	28	14	n/a
sir-2.2(tm2648) Fasted	89	35	14	0.34
sir-2.3(ok444) Fed	84	18	18	n/a
sir-2.3(ok444) Fasted	81	13	18	0.49
Trial 3	No. scored	No. censored	Median survival (days)	p-value vs Fed
N2 Fed	96	16	15	n/a
N2 Fasted	101	3	19	< 0.0001
sir-2.2(tm2648) Fed	61	40	14	n/a
sir-2.2(tm2648) Fasted	89	44	14	0.96
sir-2.3(ok444) Fed	88	27	18	n/a
sir-2.3(ok444) Fasted	94	9	20	0.17
Figure 4J and S4C & D (35°C heat shock, 4 hours)
Trial 1	No. scored	No. censored	Median	p-value vs Fed
			survival (days)
N2 Fed	47	0	2	n/a
N2 Fasted	48	0	5	0.0028
hlh-30(tm1978) Fed	43	0	2	n/a
hlh-30(tm1978) Fasted	60	0	3	< 0.0001
pink-1(tm1779) Fed	42	0	2	n/a
pink-1(tm1779) Fasted	37	0	3	0.0097
pdr-1(gk448) Fed	47	0	2	n/a
pdr-1(gk448) Fasted	48	0	4	< 0.0001
Trial 2	No. scored	No. censored	Median	p-value vs Fed
			survival (days)
N2 Fed	37	0	2	n/a
N2 Fasted	39	0	4	< 0.0001
hlh-30(tm1978) Fed	40	0	1	n/a
hlh-30(tm1978) Fasted	41	0	2	< 0.0001
pink-1(tm1779) Fed	42	0	1.5	n/a
pink-1(tm1779) Fasted	35	0	3	< 0.0001
pdr-1(gk448) Fed	48	0	2	n/a
pdr-1(gk448) Fasted	47	0	3	0.0072
Trial 3	No. scored	No. censored	Median	p-value vs Fed
			survival (days)
N2 Fed	60	0	3	n/a
N2 Fasted	41	0	5	< 0.0001
hlh-30(tm1978) Fed	43	0	2	n/a
hlh-30(tm1978) Fasted	59	0	3	< 0.0001
pink-1(tm1779) Fed	49	0	2	n/a
pink-1(tm1779) Fasted	53	0	3	< 0.0001
pdr-1(gk448) Fed	47	0	2	n/a
pdr-1(gk448) Fasted	46	0	3	0.0037
Figure 5D (35°C heat shock, 4 hours)
Trial 1	No. scored	No. censored	Median survival (days)	p-value vs Fed
N2 Fed	33	7	1.5	n/a
N2 Fasted	35	5	5	< 0.0001
jmjd-3.1(gk384) Fed	39	1	1	n/a
jmjd-3.1(gk384) Fasted	36	4	3	< 0.0001
Trial 2	No. scored	No. censored	Median survival (days)	p-value vs Fed
N2 Fed	1	2	38	n/a
N2 Fasted	4	4	36	< 0.0001
jmjd-3.1(gk384) Fed	1	2	38	n/a
jmjd-3.1(gk384) Fasted	3	8	32	< 0.0001
Trial 3	No. scored	No. censored	Median survival (days)	p-value vs Fed
N2 Fed	34	6	1	n/a
N2 Fasted	38	2	4	< 0.0001
jmjd-3.1(gk384) Fed	40	0	1	n/a
jmjd-3.1(gk384) Fasted	36	4	3	< 0.0001
Figure 5E (20°C Lifespan)
Trial 1	No. scored	No. censored	Median survival (days)	p-value vs Fed
N2 Fed	106	14	17	n/a
N2 Fasted	107	13	19	< 0.0001
jmjd-3.1(gk384) Fed	106	14	15	n/a
jmjd-3.1(gk384) Fasted	104	16	15	0.38
Trial 2	No. scored	No. censored	Median survival (days)	p-value vs Fed
N2 Fed	102	18	17	n/a
N2 Fasted	87	33	19	< 0.0001
jmjd-3.1(gk384) Fed	99	21	17	n/a
jmjd-3.1(gk384) Fasted	89	31	17	0.34
Figure S5B (35°C heat shock, 4 hours)
Trial 1	No. scored	No. censored	Median survival (days)	p-value vs EV
N2 Empty vector Fed	37	0	2	n/a
N2 Empty vector Fasted	35	0	4	< 0.0001
N2 cbp-1(RNAi) Fed	41	0	2	n/a
N2 cbp-1(RNAi) Fasted	43	0	3	< 0.0001
Trial 2	No. scored	No. censored	Median survival (days)	p-value vs EV
N2 Empty vector Fed	30	0	3	n/a
N2 Empty vector Fasted	39	0	4	< 0.0001
N2 cbp-1(RNAi) Fed	31	0	3	n/a
N2 cbp-1(RNAi) Fasted	43	0	3	< 0.0001
